# Supplementary material for: Evaluation of Factors Affecting Fluoride Release from Fluoride Varnishes: A Systematic Review
Source: Materials (Basel). 2025 Oct 4;18(19):4603. doi: 10.3390/ma18194603 (PMC12525796; doi:10.3390/ma18194603)
Supplement: Supplementary file 1 [file materials-18-04603-s001.zip]

Archive with 2 entries (2 files):
- materials-3865383-PRISMA Checklist-Varnish.pdf
- materials-3865383-supplementary.pdf
